# Supplementary material for: The Length and Distribution of Plasma Cell-Free DNA Fragments in Stroke Patients
Source: Biomed Res Int. 2020 Jan 30;2020:9054196. doi: 10.1155/2020/9054196 (PMC7017581; doi:10.1155/2020/9054196)
Supplement: Supplementary Materials — Table S1: the data production of high-throughput sequencing. Figure S1: the distribution of cell-free DNA on the chromosome. [file 9054196.f1.zip › 9054196.f1/supplementary table1-r.xls]

## Sheet: Supplementary table1
Samples	Group	Gender	Age	Pair End Sequencing(sequencing cycles)	Clean reads	Clean bases (Mb)	Mapping rate (%)	Unique rate (%)	Duplicate rate (%)	Mismatch rate (%)
8155148A	IS	male	56	100;100	40492096	4049.21	99.56	91.84	3.33	0.46
1166426A	IS	female	54	100;100	32046792	3204.68	99.73	92.09	3.74	0.41
1164490A	IS	male	64	100;100	24986258	2498.63	99.59	91.46	3.79	0.44
1164471A	IS	female	62	100;100	32579686	3257.97	99.63	91.71	3.79	0.44
1163623A	IS	male	54	100;100	41776458	4177.65	99.75	91.93	4.04	0.44
1162325A	IS	female	53	100;100	39405448	3940.54	99.58	92.16	3.55	0.43
1162054A	IS	male	69	100;100	40707202	4070.72	99.46	91.41	4.03	0.44
1160507A	IS	male	56	100;100	37785044	3778.5	99.53	90.69	4.66	0.45
1160467A	IS	female	60	100;100	44910994	4491.1	99.76	92.93	2.74	0.45
1158310A	IS	female	60	100;100	44563348	4456.33	99.49	91	4.46	0.45
1158211A	IS	male	47	100;100	51101976	5110.2	99.5	90.71	4.61	0.47
1158168A	IS	female	64	100;100	49858744	4985.87	99.75	91.09	4.33	0.48
1157182A	IS	male	57	100;100	36407864	3640.79	99.5	91.37	4.1	0.44
1157039A	IS	female	43	100;100	79042982	7904.3	99.82	91.84	3.92	0.42
1153580A	IS	male	67	100;100	66242948	6624.29	99.86	92.47	3.73	0.43
1153559A	IS	female	66	100;100	55611410	5561.14	99.84	92.89	3.48	0.44
1152562A	IS	male	63	100;100	31236278	3123.63	99.8	92.55	3.35	0.47
1151641A	IS	female	43	100;100	48142146	4814.21	99.81	92.19	3.84	0.44
1151578A	IS	male	58	100;100	47680096	4768.01	99.81	92.57	3.27	0.46
1151341A	IS	male	52	100;100	27920884	2792.09	98.96	92.17	3.17	0.45
1150985A	IS	male	54	100;100	55828726	5582.87	99.78	90.57	4.45	0.45
1150124A	IS	female	60	100;100	30729532	3072.95	99.86	92.77	3.24	0.47
1149399A	IS	male	61	100;100	57081774	5708.18	99.68	90.94	4.56	0.42
1149330A	IS	male	64	100;100	60086388	6008.64	99.76	90.89	4.71	0.42
1148932A	IS	male	51	100;100	38270892	3827.09	99.38	89.78	4.78	0.48
1148609A	IS	male	55	100;100	59626834	5962.68	99.55	90.7	4.88	0.43
1148549A	IS	male	63	100;100	34525190	3452.52	99.39	89.87	5.45	0.44
1148404A	IS	male	66	100;100	44893384	4489.34	99.51	91.37	4.14	0.43
1148179A	IS	male	51	100;100	28534346	2853.43	99.74	91.91	3.56	0.44
1147443A	IS	male	58	100;100	43927360	4392.74	99.66	91.96	3.29	0.45
1147264A	IS	male	47	100;100	32197618	3219.76	99.63	90.86	4.42	0.44
1146923A	IS	male	51	100;100	51183994	5118.4	99.77	91.93	3.97	0.43
1145259A	IS	male	65	100;100	36033970	3603.4	99.81	92.59	2.83	0.46
1143762A	IS	male	41	100;100	30624550	3062.45	99.7	91.42	3.57	0.47
1143681A	IS	male	53	100;100	41180884	4118.09	99.77	91.18	4.42	0.48
1143497A	IS	male	58	100;100	26796452	2679.65	99.66	90.38	5.13	0.45
1143262A	IS	female	55	100;100	36721524	3672.15	99.79	92.91	3.04	0.44
1141705A	IS	male	65	100;100	44646534	4464.65	99.75	90.97	4.26	0.45
1140924A	IS	male	53	100;100	56040790	5604.08	99.67	88.06	6.73	0.49
1140797A	IS	male	51	100;100	34386398	3438.64	98.1	86.28	8.55	0.44
1140773A	IS	male	60	100;100	40373650	4037.36	99.44	89.44	5.41	0.51
1140573A	IS	male	65	100;100	31111146	3111.11	99.64	90.4	4.71	0.53
1139964A	IS	male	59	100;100	47424438	4742.44	99.83	89.82	5.63	0.51
1110185A	IS	female	65	100;100	42535414	4253.54	99.59	90.74	4.15	0.48
1090668A	IS	male	86	100;100	59943720	5994.37	99.69	91.13	4.26	0.43
1046301A	IS	male	42	100;100	25199032	2519.9	99.79	92.53	2.86	0.47
1020410A	IS	male	60	100;100	40013718	4001.37	99.78	92.68	3.27	0.48
0741622A	IS	female	61	100;100	36437256	3643.73	99.54	92.1	3.45	0.45
1001385422A	Health	male	43	100;100	33015196	3301.52	99.69	91.46	3.73	0.5
1001385390A	Health	male	57	100;100	43292212	4329.22	99.63	91.52	3.75	0.5
1001385385A	Health	male	56	100;100	39283276	3928.33	99.48	90.33	4.68	0.49
1001385382A	Health	male	52	100;100	51482420	5148.24	99.48	85.73	9.71	0.44
1001385138A	Health	male	51	100;100	60646124	6064.61	99.68	90.83	4.29	0.49
1001385110A	Health	male	47	100;100	42851716	4285.17	99.7	90.98	4.26	0.48
1001385057A	Health	male	52	100;100	57013660	5701.37	99.76	91.48	3.88	0.47
1001385017A	Health	female	40	100;100	44517986	4451.8	99.33	91.57	4.19	0.47
1001385010A	Health	male	59	100;100	55539904	5553.99	99.76	91.27	4.21	0.47
1001318637A	Health	female	69	100;100	61645956	6164.6	99.56	92.7	3.25	0.43
1001318592A	Health	male	56	100;100	29549708	2954.97	99.21	93.1	2.43	0.48
1001318337A	Health	female	61	100;100	39875902	3987.59	99.5	93.01	2.77	0.48
1001318311A	Health	male	40	100;100	59639894	5963.99	99.44	91.9	3.51	0.46
1001318178A	Health	female	44	100;100	59632424	5963.24	99.61	92.43	3.45	0.45
1001317659A	Health	female	48	100;100	43816702	4381.67	99.54	93.25	2.52	0.46
1001317534A	Health	male	56	100;100	58076324	5807.63	99.61	92.4	3.12	0.45
1001317495A	Health	male	45	100;100	57598900	5759.89	99.69	92.83	2.68	0.45
1001317491A	Health	female	55	100;100	67593374	6759.34	99.59	92.27	3.52	0.46
1001317244A	Health	female	63	100;100	35089296	3508.93	99.7	92.85	2.91	0.44
1001317211A	Health	male	51	100;100	22156910	2215.69	99.08	92.81	2.65	0.46
